# Supplementary material for: Circulating Tumor DNA as a Prognostic Biomarker in Localized Non-small Cell Lung Cancer
Source: Front Oncol. 2020 Sep 15;10:561598. doi: 10.3389/fonc.2020.561598 (PMC7523087; doi:10.3389/fonc.2020.561598)
Supplement: TABLE S1 — 127 gene panel. [file Data_Sheet_1.xlsx]

## Sheet: tabel of contents
Table of contents
Table S1: 127 gene panel
Table S2. Plasma ctDNA detection indices at each time point for all patients.
Tabel S3: Characteristics of all patients.
Table S4: Tissue capture results of all 77 patients
Table S5: Recurrence free survival and overall survival for all patients

## Sheet: Table S1
	Table S1: 127 gene panel
	ACVR1B	CTNNB1	LIFR	PTEN	VEZF1
	ACVR2A	DNMT3A	LRRK2	PTPN11	VHL
	AJUBA	EGFR	MALAT1	RAD21	WT1
	AKT1	EGR3	MAP2K4	RB1
	APC	EIF4A2	MAP3K1	RPL22
	AR	ELF3	MAPK8IP1	RPL5
	ARHGAP35	EP300	MECOM	RUNX1
	ARID1A	EPHA3	MIR142	SETBP1
	ARID5B	EPHB6	KMT2B	SETD2
	ASXL1	EPPK1	KMT2C	SF3B1
	ATM	ERBB4	KMT2D	SIN3A
	ATR	ERCC2	MTOR	SMAD2
	ATRX	EZH2	NAV3	SMAD4
	AXIN2	FBXW7	NCOR1	SMC1A
	B4GALT3	FGFR2	NF1	SMC3
	BAP1	FGFR3	NFE2L2	SOX17
	BRAF	FLT3	NFE2L3	SOX9
	BRCA1	FOXA1	NOTCH1	SPOP
	BRCA2	FOXA2	NPM1	STAG2
	CBFB	GATA3	NRAS	STK11
	CCND1	H3F3C	NSD1	TAF1
	CDH1	HGF	PBRM1	TBL1XR1
	CDK12	HIST1H1C	PCBP1	TBX3
	CDKN1A	HIST1H2BD	PDGFRA	TET2
	CDKN1B	IDH1	PHF6	TGFBR2
	CDKN2A	IDH2	PIK3CA	TLR4
	CDKN2C	KDM5C	PIK3CG	TP53
	CEBPA	KDM6A	PIK3R1	TSHZ2
	CHEK2	KEAP1	POLQ	TSHZ3
	CRIPAK	KIT	PPP2R1A	U2AF1
	CTCF	KRAS	PRX	USP9X

## Sheet: Table S2
Table S2. Plasma ctDNA detection indices at each time point for all patients.
	Patient	time point (a)	number of mutated genes	mutated gene 1	%ctDNA 1	mutated gene 2	%ctDNA 2	mutated gene 3	%ctDNA 3	ctDNA percentage (b)
	XY003	1	1	TP53	0.0003					0.0003
	XY005	1	0							ND(c)
	XY005	3	0							ND
	XY005	4	1	PIK3CA	0.0036					0.0036
	XY005	5	0							ND
	XY005	6	0							ND
	XY006	1	0							ND
	XY006	2	0							ND
	XY010	1	2	EP300	0.0097	TP53	0.0379			0.0476
	XY010	3	2	EP300	0.0115	TP53	0.0148			0.0263
	XY010	5	0							ND
	XY021	1	1	PIK3CA	0.0196					0.0196
	XY021	2	0							ND
	XY021	3	0							ND
	XY021	4	0							ND
	XY021	5	0							ND
	XY033	1	0							ND
	XY033	3	0							ND
	XY038	1	1	TP53	0.0048					0.0048
	XY038	2	0							ND
	XY038	3	0							ND
	XY043	1	0							ND
	XY043	2	0							ND
	XY043	3	0							ND
	XY043	4	0							ND
	XY043	6	0							ND
	XY043	7	1	RPL5	0.0042					0.0042
	XY045	1	1	EGFR	0.0007					0.0007
	XY045	5	1	EGFR	0.0011					0.0011
	XY050	1	0							ND
	XY050	2	0							ND
	XY050	3	0							ND
	XY050	4	0							ND
	XY050	5	0							ND
	XY050	6	0							ND
	XY053	1	1	EGFR	0.0006					0.0006
	XY053	3	0							ND
	XY053	4	0							ND
	XY053	5	0							ND
	XY057	1	1	EGFR	0.0141					0.0141
	XY057	2	1	EGFR	0.0004					0.0004
	XY057	3	1	EGFR	0.0002					0.0002
	XY057	5	1	EGFR	0.0279					0.0279
	XY057	8	1	EGFR	0.0004					0.0004
	XY060	1	1	EGFR	0.0003					0.0003
	XY060	2	1	EGFR	0.0022					0.0022
	XY060	3	1	EGFR	0.0004					0.0004
	XY060	9	1	EGFR	0.0346					0.0346
	XY064	1	0							ND
	XY064	3	0							ND
	XY064	4	0							ND
	XY064	5	0							ND
	XY064	6	0							ND
	XY064	7	0							ND
	XY067	1	0							ND
	XY067	3	0							ND
	XY067	4	0							ND
	XY067	5	0							ND
	XY067	6	0							ND
	XY067	7	0							ND
	XY067	8	0							ND
	XY069	1	1	PIK3CA	0.0027					0.0027
	XY069	2	0							ND
	XY069	7	0							ND
	XY070	1	1	FBXW7	0.0006					0.0006
	XY070	3	0							ND
	XY070	4	0							ND
	XY071	1	3	NAV3	0.0074	TP53	0.006	USP9X	0.0164	0.0298
	XY071	2	0							0
	XY071	3	0							0
	XY071	4	0							0
	XY071	5	1					USP9X	0.0093	0.0093
	XY071	7	1					USP9X	0.0045	0.0045
	XY072	1	1	TP53	0.002					0.002
	XY072	2	0							ND
	XY072	3	0							ND
	XY072	4	0							ND
	XY074	1	3	CDKN2A	0.0034	KEAP1	0.0307	TP53	0.0365	0.0706
	XY074	2	0							ND
	XY074	3	0							ND
	XY074	4	0							ND
	XY074	5	0							ND
	XY075	1	1	TP53	0.0177					0.0177
	XY075	2	0							ND
	XY075	3	0							ND
	XY081	1	1	TP53	0.0139					0.0139
	XY081	2	0							ND
	XY081	3	1	TP53	0.0018					0.0018
	XY081	4	1	TP53	0.0013					0.0013
	XY084	1	1	EGFR	0.0227					0.0227
	XY084	2	1	EGFR	0.0056					0.0056
	XY084	3	1	EGFR	0.0002					0.0002
	XY092	1	1	TP53	0.0051					0.0051
	XY092	2	0							ND
	XY092	3	0							ND
	XY092	4	0							ND
	XY092	5	0							ND
	XY092	6	0							ND
	XY093	1	2	TP53	0.0007	CDKN2A	0.0034			0.0041
	XY093	2	1	TP53	0.0004					0.0004
	XY093	3	0							ND
	XY093	4	0							ND
	XY093	5	0							ND
	XY093	6	0							ND
	XY094	1	3	KEAP1	0.0244	STK11	0.0209	TP53	0.0189	0.0642
	XY094	2	0							ND
	XY094	3	1					TP53	0.0008	0.0008
	XY095	1	0							ND
	XY095	2	0							ND
	XY095	3	0							ND
	XY100	1	1	EGFR	0.0003					0.0003
	XY104	1	1	PIK3CA	0.0026					0.0026
	XY106	1	1	TP53	0.0009					0.0009
	XY106	2	0							ND
	XY106	3	0							ND
	XY106	4	0							ND
	XY109	1	0							ND
	XY109	2	1	SETD2	0.0016					0.0016
	XY109	3	0							ND
	XY109	4	0							ND
	XY109	5	0							ND
	XY121	1	2	KEAP1	0.002	TP53	0.0017			0.0037
	XY121	2	1			TP53	0.0004			0.0004
	XY121	3	1	KEAP1	0.0003					0.0003
	XY130	1	0							ND
	XY130	2	0							ND
	XY130	3	0							ND
	XY130	4	0							ND
	XY135	1	2	KRAS	0.005	TP53	0.0103			0.0153
	XY136	1	1	TP53	0.0003					0.0003
	XY136	2	0							ND
	XY136	3	0							ND
	XY136	4	0							ND
	XY136	6	0							ND
	XY141	1	0							ND
	XY141	2	0							ND
	XY141	3	0							ND
	XY143	1	3	KEAP1	0.0191	PIK3CA	0.007	TP53	0.0192	0.0453
	XY143	2	0							ND
	XY143	3	0							ND
	XY143	4	0							ND
	XY143	5	0							ND
	XY146	1	1	TP53	0.022					0.022
	XY146	2	0							ND
	XY150	1	1	TP53	0.0136					0.0136
	XY150	2	0							ND
	XY150	3	0							ND
	XY150	4	1	TP53	0.0009					0.0009
	XY160	1	0							ND
	XY160	2	0							ND
	XY160	3	0							ND
	XY160	4	0							ND
	XY170	1	1	TP53	0.0022					0.0022
	XY170	2	0							ND
	XY170	3	0							ND
	XY172	1	1	EGFR	0.0012					0.0012
	XY172	2	1	EGFR	0.0024					0.0024
	XY172	3	1	EGFR	0.0004					0.0004
	XY173	1	2	NAV3	0.0034	TP53	0.0009			0.0043
	XY173	2	1			TP53	0.0016			0.0016
	XY173	3	2	NAV3	0.001	TP53	0.0017			0.0027
	XY173	4	2	NAV3	0.0349	TP53	0.0256			0.0605
	XY174	1	2	TP53	0.0061	CDKN2A	0.003			0.0091
	XY174	2	0							ND
	XY174	3	0							ND
	XY174	4	0							ND
	XY174	5	0							ND
	XY178	1	0							ND
	XY178	2	0							ND
	XY178	3	0							ND
	XY178	4	0							ND
	XY190	1	2	ERBB4	0.1043	TP53	0.0662			0.1705
	XY190	2	2	ERBB4	0.0072	TP53	0.0126			0.0198
	XY190	3	0							ND
	XY195	1	0							ND
	XY195	2	0							ND
	XY195	3	0							ND
	XY195	4	0							ND
	XY197	1	0							ND
	XY197	2	1	TP53	0.0004					0.0004
	XY197	3	0							ND
	XY197	6	0							ND
	XY201	1	1	EGFR	0.0084					0.0084
	XY246	1	2	NOTCH1	0.0023	TP53	0.0017			0.004
	XY246	2	0							ND
	XY246	3	2	NOTCH1	0.0001	TP53	0.0003			0.0004
	XY246	4	1			TP53	0.0002			0.0002
	XY249	1	2	NFE2L2	0.0009	TP53	0.0016			0.0025
	XY249	2	0							ND
	XY249	3	0							ND
	XY250	1	0							ND
	XY250	2	0							ND
	XY250	3	0							ND
	XY250	4	0							ND
	XY250	5	1	TP53	0.0003					0.0003
	XY251	1	0							ND
	XY251	2	0							ND
	XY260	1	2	NFE2L2	0.0004	TP53	0.0004			0.0008
	XY260	2	1	NFE2L2	0.0003					0.0003
	XY260	3	0							ND
	XY260	4	1	NFE2L2	0.0004					0.0004
	XY260	5	2	NFE2L2	0.0004	TP53	0.0003			0.0007
	XY262	1	0							ND
	XY262	2	1	TP53	0.0006					0.0006
	XY262	3	0							ND
	XY263	1	1	DNMT3A	0.0111					0.0111
	XY263	2	1	DNMT3A	0.013					0.013
	XY263	3	1	DNMT3A	0.0148					0.0148
	XY263	4	1	DNMT3A	0.0114					0.0114
	XY263	5	1	DNMT3A	0.0115					0.0115
	XY266	1	0							ND
	XY266	2	0							ND
	XY266	3	0							ND
	XY269	1	1	RUNX1	0.0097					0.0097
	XY269	2	1	RUNX1	0.0097					0.0097
	XY269	3	2	RUNX1	0.012	TP53	0.0003			0.0123
	XY273	1	2	TP53	0.0007	NFE2L2	0.001			0.0017
	XY273	2	1	TP53	0.0005					0.0005
	XY273	3	0							ND
	XY273	4	0							ND
	XY274	1	0							ND
	XY274	2	0							ND
	XY274	3	0							ND
	XY274	4	0							ND
	XY276	1	0							ND
	XY276	2	0							ND
	XY276	3	0							ND
	XY276	5	0							ND
	XY277	1	0							ND
	XY277	2	0							ND
	XY277	3	0							ND
	XY277	4	0							ND
	XY277	5	1	TP53	0.0003					0.0003
	XY283	1	0							ND
	XY283	2	0							ND
	XY285	1	0							ND
	XY285	2	0							ND
	XY285	3	0							ND
	XY287	1	0							ND
	XY287	2	0							ND
	XY287	3	1	TP53	0.0006					0.0006
	XY287	4	0							ND
	XY288	1	0							ND
	XY288	2	0							ND
	XY289	1	2	TP53	0.0021	NOTCH1	0.0023			0.0044
	XY289	2	0							ND
	XY289	3	2	TP53	0.0012	NOTCH1	0.002			0.0032
	XY289	4	2	TP53	0.0547	NOTCH1	0.0999			0.1546
	XY293	1	0							ND
	XY293	2	0							ND
	XY294	1	1	TP53	0.0009					0.0009
	XY294	2	0							ND
	XY294	3	0							ND
	XY302	1	0							ND
	XY302	2	0							ND
	XY302	3	0							ND
	XY304	1	0							ND
	XY304	2	0							ND
	XY304	3	0							ND
	XY304	4	0							ND
	XY305	1	0							ND
	XY305	2	0							ND
	XY305	3	0							ND
	XY305	4	0							ND
	XY308	1	1	EGFR	0.0068					0.0068
	XY308	2	1	EGFR	0.0064					0.0064
	XY312	1	2	KEAP1	0.0284	APC	0.0277			0.0561
	XY312	2	2	KEAP1	0.0018	APC	0.0011			0.0029
	XY312	4	2	KEAP1	0.0075	APC	0.0114			0.0189
	XY312	5	2	KEAP1	0.1141	APC	0.0915			0.2056
	XY313	1	1	EGFR	0.0005					0.0005
	XY313	2	0							ND
	XY313	4	0							ND
	XY323	1	0							ND
	XY326	1	1	TP53	0.0053					0.0053
	XY326	4	0							ND
	a：time point 1 is 1-7 days before surgery (preoperative), time point 2, 3, 4, 5, 6, 7, 8, 9 is 2 hours, 3 days, 2 weeks, 3 months, 6 months, 12 months, 18 months, 24 months after surgery, respectively (postoperative)
	b: ctDNA percentage is sumption of all mutantions detected at the same time point
	c: ND not detected

## Sheet: Table S3
Tabel S3: characteristics of all patients
Patient	Sex	Age	Smoker	Pack-Years	BMI	Position	Central/Peripheral	Dimenter(mm)	TNM (AJCC 8)	Stage(AJCC 8)	Pathology	Visceral Invasion	Open/VATS	Surgery
XY003	male	60	NO	0	22.2656	right upper lobe	centralentral	53	T2bN0M0	2a	Adenocarcinoma	visceral pleura	open	lobectomy
XY005	male	63	NO	0	27.6817	right upper lobe	centralentral	17	T1bN0M0	1a	Squamous	bronchial wall	open	lobectomy
XY006	male	57	NO	0	23.0469	left lower lobe	periphral	30	T1cN0M0	1a	Squamous	No	VATS	lobectomy
XY010	female	60	NO	0	24.5949	left upper lobe	central	28	T4N0M0	3a	Neuroendocrine carcinoma	pulmonary artery wall	open	sleeve lobectomy
XY021	male	52	YES	40	25.8876	left upper lobe	periphral	55	T3N0M0	2b	Squamous	No	VATS	lobectomy
XY033	female	63	YES	60	20.1771	right upper lobe	periphral	41	T2aN0M0	1b	Squamous	No	open	lobectomy
XY038	male	60	YES	80	22.3757	right middle lobe	central	60	T4N0M0	3a	Squamous	visceral pleura & right lower lob	open	bilobectomy
XY043	male	66	NO	0	22.231	right upper lobe	periphral	37	T2aN0M0	1b	Adenocarcinoma	bronchial wall	open	bilobectomy
XY045	male	65	YES	60	21.9076	left lower lobe	periphral	42	T2aN0M0	1b	Adenocarcinoma	visceral pleura & bronchial wall	VATS	lobectomy
XY050	female	40	NO	0	26.1719	left upper lobe	periphral	29	T2aN0M0	1b	Adenocarcinoma	visceral pleura	open	lobectomy
XY053	female	60	NO	0	24.5268	left lower lobe	periphral	20	T1bN0M0	1a	Adenocarcinoma	No	open	lobectomy
XY057	male	51	NO	0	24.1588	right lower lobe	central	30	T2aN0M0	1b	Adenosquamous carcinoma	visceral pleura & bronchial wall	VATS	bilobectomy
XY060	male	60	NO	0	23.7118	right upper lobe	periphral	30	T1cN0M1a	4a	Adenocarcinoma	No	VATS	lobectomy
XY064	female	64	NO	0	24.5578	right lower lobe	periphral	20	T1bN0M0	1a	Adenocarcinoma	No	VATS	lobectomy
XY067	male	60	NO	0	25.3906	right lower lobe	central	50	T2bN0M0	2a	Squamous	bronchial wall	open	bilobectomy
XY069	male	60	YES	60	24.281	right upper lobe	periphral	40	T2bN0M0	2a	Squamous	No	open	sleeve lobectomy
XY070	female	63	NO	0	22.1003	right lower lobe	periphral	18	T2aN2M0	3a	Adenosquamous carcinoma	visceral pleura	VATS	lobectomy
XY071	male	64	NO	0	24.3141	left upper lobe	periphral	30	T1cN0M0	1a	Squamous	No	open	lobectomy
XY072	male	73	NO	0	17.8565	right lower lobe	periphral	30	T1cN0M0	1a	Squamous	No	open	lobectomy
XY074	male	62	NO	0	22.0386	right upper lobe	periphral	55	T3N0M0	2b	Neuroendocrine carcinoma	visceral pleura	VATS	lobectomy
XY075	male	72	NO	0	22.3094	left upper lobe	periphral	40	T2aN0M0	1b	Squamous	visceral pleura,bronchial wall	open	lobectomy
XY081	male	50	YES	60	27.3797	left lower lobe	periphral	45	T2aN2M0	3a	Adenocarcinoma	visceral pleura	VATS	lobectomy
XY084	female	49	NO	0	23.833	right upper lobe	periphral	30	T4N1M1a	4a	Squamous	mediastilum & bronchial wall & visceral pleura	open	bilobectomy
XY092	male	58	YES	40	22.8329	left lower lobe	periphral	40	T2aN0M0	1b	Squamous	bronchial wall	VATS	lobectomy
XY093	male	66	YES	60	21.6311	left upper lobe	central	28	T1cN1M0	2b	Squamous	bronchial wall	open	sleeve lobectomy
XY094	male	78	YES	120	21.2183	left upper lobe	periphral	20	T3N0M0	2b	Adenosquamous carcinoma	visceral pleura	VATS	lobectomy
XY095	female	58	NO	0	25.3906	left lower lobe	periphral	15	T1bN0M0	1a	Adenocarcinoma	No	VATS	lobectomy
XY100	male	62	YES	90	25.8478	right lower lobe	central	35	T2aN2M0	3a	Adenocarcinoma	visceral pleura	open	lobectomy
XY104	male	73	NO	0	24.2424	right upper lobe	central	20	T1bN0M0	1a	Squamous	bronchial wall	open	sleeve lobectomy
XY106	male	49	YES	40	23.03	left upper lobe	periphral	25	T1bN0M0	1a	Squamous	No	VATS	lobectomy
XY109	female	43	NO	0	25.8876	right lower lobe	periphral	70	T3N2M0	3b	Adenocarcinoma	visceral pleura	open	lobectomy
XY121	male	69	NO	0	21.9363	left lower lobe	central	30	T2aN2M0	3a	Squamous	visceral pleura & bronchial wall	open	sleeve lobectomy
XY130	male	71	NO	0	23.4375	left upper lobe	periphral	20	T1bN0M0	1a	Adenocarcinoma	blood vessels	VATS	lobectomy
XY135	male	64	YES	20	22.151	right upper lobe	central	60	T3N2M0	3b	Adenocarcinoma	No	open	lobectomy
XY136	male	60	YES	20	26.4915	right upper lobe	periphral	20	T1bN0M0	1a	Adenocarcinoma	No	VATS	lobectomy
XY141	male	63	YES	20	23.3011	left upper lobe	periphral	25	T3N0M0	2b	Adenocarcinoma	No	VATS	lobectomy
XY143	male	62	NO	0	24.0344	right lower lobe	periphral	40	T2aN0M0	1b	Squamous	visceral pleura	VATS	lobectomy
XY146	male	69	YES	100	27.3438	left upper lobe	periphral	40	T2aN0M0	1b	Squamous	visceral pleura	open	lobectomy
XY150	male	66	NO	0	21.3382	right upper lobe	periphral	50	T2bN0M0	2a	mucoepidermoid carcinoma	No	open	lobectomy
XY160	male	40	YES	15	18.6709	left lower lobe	periphral	35	T2aN0M0	1b	Adenocarcinoma	No	open	lobectomy
XY170	male	70	NO	0	17.1563	right lower lobe	periphral	20	T2aN0M0	1b	Squamous	visceral pleura	open	lobectomy
XY172	male	46	YES	20	24.623	right upper lobe	periphral	35	T2aN2M0	3a	Adenocarcinoma	visceral pleura	open	lobectomy
XY173	male	57	YES	30	18.6709	left upper lobe	periphral	30	T1cN2M0	3a	Adenocarcinoma	No	open	lobectomy
XY174	male	56	YES	60	17.8465	right upper lobe	central	50	T2bN0M0	2a	Squamous	bronchial wall	open	lobectomy
XY178	male	53	NO	0	28.7105	left upper lobe	central	40	T2aN1M0	2b	Squamous	bronchial wall	open	sleeve lobectomy
XY190	male	67	YES	40	18.3143	right lower lobe	periphral	20	T1bN0M0	1a	Atypical carcinoid	No	open	lobectomy
XY195	female	60	NO	0	23.9257	right upper lobe	periphral	40	T2aN0M0	1b	Squamous	No	open	wedge resection
XY197	male	62	NO	0	25.0995	right lower lobe	central	35	T2aN0M0	1b	Squamous	bronchial wall	open	bilobectomy
XY201	female	43	NO	0	23.7954	right upper lobe	central	25	T2aN0M0	1b	Adenocarcinoma	bronchial wall & visceral pleura	open	lobectomy
XY246	male	76	NO	0	22.6757	left upper lobe	central	62	T3N0M0	2b	Adenocarcinoma	No	open	lobectomy
XY249	male	65	YES	40	25.5937	right lower lobe	periphral	40	T2aN0M0	1b	Squamous	No	VATS	lobectomy
XY250	male	76	YES	30	25.3155	right lower lobe	periphral	19	T1bN0M0	1a	Adenocarcinoma		VATS	segmentectomy
XY251	female	52	NO	0	22.4323	left upper lobe	periphral	18	T1bN0M0	1a	Adenocarcinoma	No	VATS	lobectomy
XY260	male	66	NO	0	24.2424	right lower lobe	central	20	T1bN0M0	1a	Squamous	bronchial wall	open	bilobectomy
XY262	male	50	NO	0	20.4491	left upper lobe	periphral	20	T2aN2M0	3a	Adenocarcinoma	visceral pleura	VATS	lobectomy
XY263	male	69	NO	0	18.2183	left upper lobe	central	59	T3N0M0	2b	Squamous	bronchial wall	open	sleeve lobectomy
XY266	male	62	NO	0	27.0051	left upper lobe	periphral	25	T1bN0M0	1a	Adenocarcinoma	visceral pleura	VATS	lobectomy
XY269	female	50	NO	0	27.0954	right lower lobe	periphral	21	T2aN0M0	1b	Adenocarcinoma	visceral pleura	VATS	lobectomy
XY273	male	69	YES	40	28.0664	right upper lobe	central	60	T3N2M0	3b	Squamous	No	open	sleeve lobectomy
XY274	male	69	YES	40	24.1288	right upper lobe	central	30	T2aN0M0	1b	Squamous	bronchial	open	sleeve lobectomy
XY276	female	74	NO	0	25.7778	right upper lobe	periphral	40	T2aN1M0	2b	Adenocarcinoma	visceral pleura	open	lobectomy
XY277	male	55	YES	30	23.4586	right lower lobe	periphral	47	T2bN2M0	3a	Adenocarcinoma		open	lobectomy
XY283	male	70	NO	0	22.1893	left upper lobe	central	16	T1bN0M0	1a	Adenocarcinoma	No	open	lobectomy
XY285	female	65	NO	0	19.7778	left lower lobe	periphral	18	T1bN0M0	1a	Adenocarcinoma	No	open	segmentectomy
XY287	female	46	NO	0	21.4536	left lower lobe	periphral	20	T1bN0M0	1a	Adenocarcinoma	visceral pleura	VATS	lobectomy
XY288	female	72	NO	0	24.4444	right upper lobe	periphral	18	T1bN0M0	1a	Adenocarcinoma	No	open	lobectomy
XY289	male	57	YES	30	19.8413	right upper lobe	periphral	50	T2bN0M0	2a	Adenocarcinoma	No	VATS	lobectomy
XY293	male	61	NO	0	26.0375	right lower lobe	periphral	24	T1aN0M0	1a	Adenocarcinoma	No	VATS	segmentectomy
XY294	male	60	NO	0	20.3244	right lower lobe	central	33	T2aN1M0	2b	Squamous		open	sleeve lobectomy
XY302	female	50	NO	0	22.6003	right middle lobe	periphral	41	T2aN1M0	2b	Adenocarcinoma	No	VATS	lobectomy
XY304	female	41	NO	0	21.6441	left lower lobe	periphral	19	T1bN0M0	1a	Adenocarcinoma	visceral pleura	VATS	lobectomy
XY305	female	50	NO	0	22.4813	right upper lobe	periphral	15	T1bN0M0	1a	Adenocarcinoma	No	VATS	lobectomy
XY308	female	58	NO	0	28.3987	right upper lobe	periphral	20	T1bN2M0	3a	Adenocarcinoma	visceral pleura	VATS	lobectomy
XY312	male	75	YES	30	27.31	right upper lobe	periphral	45	T2bN0M0	2a	Adenocarcinoma	visceral pleura	open	lobectomy
XY313	male	50	NO	0	26.5731	right upper lobe	periphral	30	T2aN2M0	3a	Adenocarcinoma	visceral pleura	VATS	lobectomy
XY323	male	65	YES	50	21.6128	right upper lobe	periphral	26	T1cN0M0	1a	Adenocarcinoma	No	open	bilobectomy
XY326	male	49	NO	0	22.9421	left upper lobe	central	110	T4N0M0	3a	Squamous	bronchihial	open	pneumonectomy

## Sheet: Table S4
Table S4: Tissue capture results of all 77 patients
	Patient	Gene	Chr	Position	Ref	Alt	Depth_ref	Depth_alt	Alt_ratio
	XY251	EGFR	chr7	55242466	GAATTAAGAGAAGCA	-	727	113	0.13
	XY251	TP53	chr17	7577100	T	-	958	294	0.23
	XY251	TP53	chr17	7578529	A	G	964	326	0.25
	XY266	EGFR	chr7	55242483	ATCTCCGAAAGCCAACAAGGAAAT	-	319	57	0.15
	XY266	EGFR	chr7	55269432	C	T	348	4	0.01
	XY274	NAV3	chr12	78573321	C	G	265	28	0.1
	XY274	ASXL1	chr20	31022442	G	-	470	21	0.04
	XY276	CTNNB1	chr3	41266137	C	T	1282	61	0.05
	XY276	EGFR	chr7	55259515	T	G	1548	143	0.08
	XY283	STK11	chr19	1207048	A	C	988	146	0.13
	XY283	NAV3	chr12	78515928	A	G	863	189	0.18
	XY285	ATM	chr11	108138018	G	A	905	159	0.15
	XY285	KRAS	chr12	25398284	C	T	1058	199	0.16
	XY285	TP53	chr17	7578457	C	T	737	213	0.22
	XY288	MTOR	chr1	11292504	C	T	716	8	0.01
	XY293	LRRK2	chr12	40618936	G	A	966	50	0.05
	XY293	HIST1H1C	chr6	26056074	G	T	1814	68	0.04
	XY302	SETBP1	chr18	42530264	G	C	966	708	0.42
	XY302	SETBP1	chr18	42531604	T	C	955	688	0.42
	XY302	EPHA3	chr3	89521708	A	T	1006	12	0.01
	XY304	TP53	chr17	7577118	C	A	359	35	0.09
	XY304	EPHA3	chr3	89468407	G	T	166	5	0.03
	XY305	KDM6A	chrX	44929140	T	G	294	45	0.13
	XY305	EGFR	chr7	55248998	-	TGGCCAGCG	389	52	0.12
	XY323	TP53	chr17	7577018	C	G	816	187	0.19
	XY323	STK11	chr19	1222986	G	C	702	116	0.14
	XY006	PIK3CA	chr3	178916854	G	A	509	62	0.108581
	XY006	TP53	chr17	7578224	T	A	292	73	0.2
	XY050	SETD2	chr3	47143047	T	G	352	37	0.0951157
	XY064	EP300	chr22	41572912	-	T	483	53	0.0988806
	XY067	SF3B1	chr2	198268428	G	T	399	14	0.0338983
	XY067	TP53	chr17	7577096	TCTC	-	496	25	0.0479846
	XY095	POLQ	chr3	121195476	T	C	231	7	0.0294118
	XY130	TP53	chr17	7578687	G	A	10	4	0.285714
	XY141	KMT2B	chr19	36214633	-	A	2	22	0.916667
	XY160	ATR	chr3	142204013	G	C	25	6	0.193548
	XY178	KEAP1	chr19	10600446	C	T	45	17	0.274194
	XY178	TP53	chr17	7578263	G	A	173	37	0.17619
	XY195	EP300	chr22	41572485	G	C	14	3	0.176471
	XY195	EP300	chr22	41572530	G	T	17	4	0.190476
	XY273	NFE2L2	chr2	178098816	C	G	246	251	0.51
	XY273	TP53	chr17	7577085	C	T	214	219	0.51
	XY294	TP53	chr17	7577556	C	A	439	226	0.34
	XY033	ATR	chr3	142261571	C	A	267	85	0.241477
	XY069	PIK3CA	chr3	178936082	G	A	487	178	0.268
	XY070	FBXW7	chr4	153268116	G	-	377	60	0.1373
	XY075	TP53	chr17	7577538	C	A	304	139	0.31377
	XY084	EGFR	chr7	55259515	T	G	255	1705	0.87
	XY092	CDKN2A	chr9	21971036	C	G	214	39	0.15415
	XY092	TP53	chr17	7577090	C	G	328	97	0.228235
	XY093	CDKN2A	chr9	21971184	TCGGGCGCTGCCCATCA	-	69	161	0.7
	XY093	TP53	chr17	7577565	T	C	17	186	0.916256
	XY143	KEAP1	chr19	10610154	C	G	262	32	0.108844
	XY143	PIK3CA	chr3	178951937	T	A	61	10	0.140845
	XY143	TP53	chr17	7577551	C	A	213	38	0.151394
	XY146	TP53	chr17	7576886	CTTCTTTGGCTGGGGAGAGGAGC	-	55	18	0.246575
	XY170	TP53	chr17	7577105	G	C	244	66	0.212903
	XY174	CDKN2A	chr9	21971208	C	A	196	71	0.265918
	XY174	TP53	chr17	7577120	C	T	294	80	0.213904
	XY190	ERBB4	chr2	212530136	C	A	238	54	0.184932
	XY190	TP53	chr17	7573982	C	A	325	59	0.153646
	XY197	TP53	chr17	7577538	C	T	315	53	0.144
	XY249	NFE2L2	chr2	178098953	C	G	393	27	0.06
	XY249	PRX	chr19	40900984	A	C	702	37	0.05
	XY249	TP53	chr17	7579471	-	C	319	53	0.14
	XY313	CTNNB1	chr3	41266117	TGCCACTACCACAGCTCCTTC	-	526	472	0.47
	XY313	EGFR	chr7	55259442	G	C	1095	424	0.28
	XY326	USP9X	chrX	41075584	G	-	131	113	0.46
	XY326	TP53	chr17	7577120	C	T	211	78	0.27
	XY010	EP300	chr22	41537124	A	T	165	147	0.471154
	XY010	TP53	chr17	7577018	C	A	21	301	0.934783
	XY021	PIK3CA	chr3	178916837	A	C	355	279	0.440063
	XY021	TP53	chr17	7577574	T	C	176	133	0.430421
	XY038	CDKN2A	chr9	21971096	C	A	337	209	0.382784
	XY038	TP53	chr17	7577538	C	A	268	256	0.48855
	XY072	NAV3	chr12	78513521	C	A	484	23	0.0453649
	XY072	TP53	chr17	7578524	G	A	273	98	0.264151
	XY074	CDKN2A	chr9	21971155	G	T	413	149	0.265125
	XY074	KEAP1	chr19	10600530	C	T	174	60	0.25641
	XY074	TP53	chr17	7578442	T	C	336	171	0.337278
	XY106	NAV3	chr12	78452775	G	A	8	7	0.466667
	XY106	TP53	chr17	7578208	T	C	33	12	0.266667
	XY136	CDKN2A	chr9	21974782	C	T	238	69	0.224756
	XY136	TP53	chr17	7577556	C	G	418	78	0.157258
	XY289	TP53	chr17	7578382	G	C	806	220	0.21
	XY289	NOTCH1	chr9	139412318	C	G	929	227	0.2
	XY312	KEAP1	chr19	10599897	G	-	1250	793	0.39
	XY312	APC	chr5	112173377	G	T	543	369	0.4
	XY045	EGFR	chr7	55249013	-	ACCCCC	440	152	0.257
	XY150	TP53	chr17	7577534	C	A	49	16	0.246154
	XY173	NAV3	chr12	78591105	A	G	76	31	0.28972
	XY173	TP53	chr17	7577127	C	A	116	32	0.216216
	XY246	NOTCH1	chr9	139396362	C	A	84	282	0.77
	XY246	TP53	chr17	7577534	C	A	68	249	0.79
	XY260	NFE2L2	chr2	178098962	A	G	395	165	0.29
	XY260	KMT2D	chr12	49427882	G	A	437	237	0.35
	XY260	TP53	chr17	7577521	T	G	285	134	0.32
	XY057	EGFR	chr7	55242465	GGAATTAAGAGAAGC	-	172	178	0.508571
	XY060	EGFR	chr7	55259515	T	G	340	140	0.291667
	XY071	NAV3	chr12	78515994	G	T	453	92	0.168807
	XY071	TP53	chr17	7573976	T	A	292	46	0.136095
	XY071	USP9X	chrX	40982957	C	-	235	62	0.208754
	XY081	TP53	chr17	7577509	C	-	191	66	0.256809
	XY094	KEAP1	chr19	10602289	C	A	275	238	0.463938
	XY094	STK11	chr19	1220579	G	T	299	285	0.488014
	XY094	TP53	chr17	7579471	G	-	318	185	0.367793
	XY121	KEAP1	chr19	10610364	G	A	249	65	0.207006
	XY121	TP53	chr17	7578271	TGC	-	159	58	0.267281
	XY053	EGFR	chr7	55249071	C	T	396	109	0.215842
	XY109	SETD2	chr3	47164508	G	A	61	27	0.306818
	XY172	EGFR	chr7	55259515	T	G	104	21	0.168
	XY262	TP53	chr17	7577085	C	T	354	28	0.07
	XY262	TP53	chr17	7578211	C	T	387	6	0.02
	XY005	PIK3CA	chr3	178952084	C	T	850	85	0.0909091
	XY005	TP53	chr17	7579545	C	-	186	203	0.521851
	XY287	EGFR	chr7	55259515	T	G	1221	259	0.17
	XY287	TP53	chr17	7577539	G	A	699	153	0.18
	XY250	TP53	chr17	7577506	C	A	501	21	0.04
	XY250	PTEN	chr10	89623858	GGCT	-	156	5	0.03
	XY277	TP53	chr17	7578280	G	A	491	115	0.19
	XY277	EGFR	chr7	55242468	ATTAAGAGAAGCAAC	-	820	210	0.2
	XY043	RPL5	chr1	93300354	G	A	163	90	0.355731
	XY043	TP53	chr17	7577535	C	A	215	376	0.63621
	XY263	DNMT3A	chr2	25463229	A	G	489	10	0.02
	XY263	KMT2B	chr19	36211118	G	A	346	7	0.02
	XY269	TP53	chr17	7577121	G	C	338	45	0.12
	XY269	RUNX1	chr21	36164605	A	C	156	26	0.14
	XY308	EGFR	chr7	55259515	T	G	1328	654	0.33
	XY308	ATRX	chrX	76872174	T	C	634	78	0.11
	XY100	EGFR	chr7	55242465	GGAATTAAGAGAAGC	-	390	175	0.31
	XY104	PIK3CA	chr3	178952085	A	T	294	38	0.1145
	XY135	KRAS	chr12	25398284	C	A	113	28	0.1986
	XY135	TP53	chr17	7578275	G	A	61	18	0.2278
	XY201	EGFR	chr7	55259515	T	G	34	6	0.15
	XY003	KEAP1	chr19	10602736	A	T	115	318	0.734411
	XY003	STK11	chr19	1220375	CTTC	-	191	146	0.433234
	XY003	TP53	chr17	7578262	C	A	108	82	0.431579

## Sheet: Table S5
Table S5: Recurrence free survival and overall survival for all patients
	patient	operation date	RFS	OS (months)	recurrence/metastasis (1=yes,0=no)	survival(1=death, 0=survival)	postoperative treatment
	XY003	2015.06	3	6	1	1	chemo
	XY005	2015.06	49	49	0	0	non
	XY006	2015.06	49	49	0	0	non
	XY010	2015.06	11	14	1	1	chemo
	XY021	2015.06	49	49	0	0	non
	XY033	2015.06	49	49	0	0	non
	XY038	2015.06	8	12	1	1	chemo
	XY043	2015.06	30	38	1	1	non
	XY045	2015.06	9	29	1	1	chemo+radio
	XY050	2015.06	49	49	0	0	non
	XY053	2015.07	48	48	0	0	non
	XY057	2015.07	6	48	1	0	TKI
	XY060	2015.07	18	25	1	1	TKI
	XY064	2015.07	48	48	0	0	non
	XY067	2015.07	48	48	0	0	non
	XY069	2015.07	48	48	0	0	non
	XY070	2015.07	21	38	1	1	radio
	XY071	2015.07	48	48	0	0	non
	XY072	2015.07	48	48	0	0	non
	XY074	2015.07	9	26	1	1	chemo+radio+TKI
	XY075	2015.07	48	48	0	0	non
	XY081	2015.07	19	24	1	0	chemo
	XY084	2015.07	9	9	1	0	chemo
	XY092	2015.07	48	48	0	0	non
	XY093	2015.07	48	48	0	0	chemo
	XY094	2015.07	48	48	0	0	non
	XY095	2015.07	48	48	0	0	non
	XY100	2015.07	9	48	1	0	chemo+TKI
	XY104	2015.07	48	48	0	0	non
	XY106	2015.07	48	48	0	0	non
	XY109	2015.07	21	39	1	1	chemo+radio
	XY121	2015.08	24	32	1	1	non
	XY130	2015.07	30	30	1	0	non
	XY135	2015.07	15	19	1	1	chemo+TKI
	XY136	2015.07	48	48	0	0	non
	XY141	2015.08	47	47	0	0	non
	XY143	2015.08	47	47	0	0	chemo
	XY146	2015.08	10	18	1	1	non
	XY150	2015.08	18	19	1	1	chemo
	XY160	2015.08	9	9	1	0	chemo+radio
	XY170	2015.08	35	41	1	1	non
	XY172	2015.08	14	19	1	1	chemo+TKI
	XY173	2015.08	1	3	1	1	non
	XY174	2015.08	47	47	0	0	non
	XY178	2015.08	47	47	0	0	chemo
	XY190	2015.08	3	3	1	0	unknow
	XY195	2015.08	47	47	0	0	chemo
	XY197	2015.08	47	47	0	0	non
	XY201	2015.08	33	39	1	1	chemo
	XY246	2015.11	44	44	0	0	non
	XY249	2015.11	44	44	0	0	non
	XY250	2015.11	44	44	0	0	non
	XY251	2015.11	44	44	0	0	non
	XY260	2015.11	12	16	1	1	non
	XY262	2015.11	44	44	0	0	non
	XY263	2015.11	6	6	1	0	non
	XY266	2015.11	44	44	0	0	non
	XY269	2015.11	44	44	0	0	non
	XY273	2015.11	13	15	1	1	unknow
	XY274	2015.11	44	44	0	0	non
	XY276	2015.11	44	44	0	0	non
	XY277	2015.11	44	44	0	0	non
	XY283	2015.11	17	21	1	1	non
	XY285	2015.11	15	26	1	1	chemo
	XY287	2015.11	44	44	0	0	non
	XY288	2015.11	44	44	0	0	non
	XY289	2015.11	3	4	1	1	non
	XY293	2015.11	44	44	0	0	non
	XY294	2015.11	6	6	1	0	unknow
	XY302	2015.11	44	44	0	0	non
	XY304	2015.11	44	44	0	0	non
	XY305	2015.11	44	44	0	0	non
	XY308	2015.11	31	30	1	1	non
	XY312	2015.11	6	14	1	1	non
	XY313	2015.11	44	44	0	0	TKI
	XY323	2015.11	19	44	1	0	chemo
	XY326	2015.11	6	13	1	1	chemo
